# Supplementary material for: A Systems Biology Approach to the Characterization of Stress Response in Dermacentor reticulatus Tick Unfed Larvae
Source: PLoS One. 2014 Feb 21;9(2):e89564. doi: 10.1371/journal.pone.0089564 (PMC3931811; doi:10.1371/journal.pone.0089564)
Supplement: Table S2 — Tick proteins identified in proteomics analysis of D. reticulatus unfed larvae. (XLSX) [file pone.0089564.s002.xlsx]

## Sheet: Search against Ixodida
Table S2. Tick proteins identified in proteomics analysis of D. reticulatus unfed larvae.		Proteins concentrated by SDS-PAGE	Proteins separated by SDS-PAGE
Uniprot ID	Description	Peptides per protein	Peptides per protein
B7QJ67	Vitellogenin, putative OS=Ixodes scapularis GN=IscW_ISCW013727 PE=4 SV=1 - [B7QJ67_IXOSC]	82	51
B7Q7E5	Vitellogenin, putative OS=Ixodes scapularis GN=IscW_ISCW021228 PE=4 SV=1 - [B7Q7E5_IXOSC]	67	38
Q5D579	Actin (Fragment) OS=Ixodes ricinus PE=2 SV=1 - [Q5D579_IXORI]	35	16
Q6X4W3	Actin OS=Haemaphysalis longicornis GN=Act1 PE=2 SV=1 - [Q6X4W3_HAELO]	35	16
B7P1Q2	Myosin heavy chain, skeletal muscle or cardiac muscle, putative OS=Ixodes scapularis GN=IscW_ISCW001340 PE=4 SV=1 - [B7P1Q2_IXOSC]	33	35
B7Q407	Heme lipoprotein, putative OS=Ixodes scapularis GN=IscW_ISCW021710 PE=4 SV=1 - [B7Q407_IXOSC]	26
B7P5D8	Paramyosin, putative OS=Ixodes scapularis GN=IscW_ISCW016446 PE=4 SV=1 - [B7P5D8_IXOSC]	21	25
B7Q406	Hemelipoglycoprotein, putative OS=Ixodes scapularis GN=IscW_ISCW021709 PE=4 SV=1 - [B7Q406_IXOSC]	20	10
G3MKG0	Putative uncharacterized protein OS=Amblyomma maculatum PE=2 SV=1 - [G3MKG0_9ACAR]	10
B7P9E4	Na+/K+ ATPase, alpha subunit, putative (Fragment) OS=Ixodes scapularis GN=IscW_ISCW002538 PE=3 SV=1 - [B7P9E4_IXOSC]	9	10
B7Q5H9	Fructose-bisphosphate aldolase OS=Ixodes scapularis GN=IscW_ISCW011371 PE=3 SV=1 - [B7Q5H9_IXOSC]	7	2
B7QGE3	Hemelipoglycoprotein, putative (Fragment) OS=Ixodes scapularis GN=IscW_ISCW012424 PE=4 SV=1 - [B7QGE3_IXOSC]	7
B7QP04	Alpha tubulin, putative OS=Ixodes scapularis GN=IscW_ISCW015258 PE=4 SV=1 - [B7QP04_IXOSC]	7	3
E2J6Z2	Alpha tubulin (Fragment) OS=Hyalomma marginatum rufipes PE=2 SV=1 - [E2J6Z2_9ACAR]	6
B7P7W2	Putative uncharacterized protein (Fragment) OS=Ixodes scapularis GN=IscW_ISCW017054 PE=4 SV=1 - [B7P7W2_IXOSC]	5	1
Q4PM69	Histone H4 OS=Ixodes scapularis GN=IscW_ISCW019498 PE=3 SV=1 - [Q4PM69_IXOSC]	5	7
B7P258	Actin, putative OS=Ixodes scapularis GN=IscW_ISCW016175 PE=3 SV=1 - [B7P258_IXOSC]	4
B7QCK2	ATP synthase subunit alpha OS=Ixodes scapularis GN=IscW_ISCW011988 PE=3 SV=1 - [B7QCK2_IXOSC]	4	7
B7QE46	ATP synthase subunit beta OS=Ixodes scapularis GN=IscW_ISCW012509 PE=3 SV=1 - [B7QE46_IXOSC]	4	6
B7QGQ3	Putative uncharacterized protein OS=Ixodes scapularis GN=IscW_ISCW014417 PE=4 SV=1 - [B7QGQ3_IXOSC]	4
F0J8P3	HSP70 family member (Fragment) OS=Amblyomma variegatum PE=2 SV=1 - [F0J8P3_AMBVA]	4
B7PDF7	Na+/K+ ATPase, beta subunit, putative OS=Ixodes scapularis GN=IscW_ISCW016921 PE=3 SV=1 - [B7PDF7_IXOSC]	3	3
B7PG23	Serine proteinase inhibitor, putative OS=Ixodes scapularis GN=IscW_ISCW003862 PE=4 SV=1 - [B7PG23_IXOSC]	3	1
B7Q9P9	Cuticle protein, putative OS=Ixodes scapularis GN=IscW_ISCW010484 PE=4 SV=1 - [B7Q9P9_IXOSC]	3
F0J8I9	Elongation factor 1-alpha (Fragment) OS=Amblyomma variegatum PE=2 SV=1 - [F0J8I9_AMBVA]	3	4
B7PDH9	LIM domain-containing protein, putative OS=Ixodes scapularis GN=IscW_ISCW016762 PE=4 SV=1 - [B7PDH9_IXOSC]	2	1
B7PFJ2	Isocitrate dehydrogenase [NADP] OS=Ixodes scapularis GN=IscW_ISCW003975 PE=3 SV=1 - [B7PFJ2_IXOSC]	2
B7PJC0	Hemelipoglycoprotein, putative (Fragment) OS=Ixodes scapularis GN=IscW_ISCW024299 PE=4 SV=1 - [B7PJC0_IXOSC]	2	1
B7QI01	Hsp90 protein, putative OS=Ixodes scapularis GN=IscW_ISCW014265 PE=3 SV=1 - [B7QI01_IXOSC]	2
E2J6V1	RNA-binding protein musashi subunit HRP1 (Fragment) OS=Hyalomma marginatum rufipes PE=2 SV=1 - [E2J6V1_9ACAR]	2
F0J9B6	Heat shock protein (Fragment) OS=Amblyomma variegatum PE=2 SV=1 - [F0J9B6_AMBVA]	2
F0J9F0	Glyceraldehyde-3-phosphate dehydrogenase (Fragment) OS=Amblyomma variegatum PE=2 SV=1 - [F0J9F0_AMBVA]	2
Q64K77	Calreticulin OS=Ixodes pararicinus PE=3 SV=1 - [Q64K77_9ACAR]	2	1
B7P0P6	Histone H1, putative OS=Ixodes scapularis GN=IscW_ISCW016230 PE=3 SV=1 - [B7P0P6_IXOSC]	1	1
B7P1U8	Spectrin alpha chain, putative OS=Ixodes scapularis GN=IscW_ISCW000012 PE=4 SV=1 - [B7P1U8_IXOSC]	1	1
B7P208	Secreted protein, putative (Fragment) OS=Ixodes scapularis GN=IscW_ISCW024012 PE=4 SV=1 - [B7P208_IXOSC]	1
B7P3Z6	Chaperonin complex component, TCP-1 gamma subunit, putative OS=Ixodes scapularis GN=IscW_ISCW000009 PE=3 SV=1 - [B7P3Z6_IXOSC]	1
B7P4Q8	Inosine-5'-monophosphate dehydrogenase OS=Ixodes scapularis GN=IscW_ISCW001657 PE=3 SV=1 - [B7P4Q8_IXOSC]	1
B7PA11	Codanin-1, putative OS=Ixodes scapularis GN=IscW_ISCW017093 PE=4 SV=1 - [B7PA11_IXOSC]	1
B7PA58	Putative uncharacterized protein (Fragment) OS=Ixodes scapularis GN=IscW_ISCW003100 PE=4 SV=1 - [B7PA58_IXOSC]	1
B7PCV9	Lysosomal acid phosphatase, putative OS=Ixodes scapularis GN=IscW_ISCW017166 PE=4 SV=1 - [B7PCV9_IXOSC]	1
B7PD57	Integrin beta-3, putative (Fragment) OS=Ixodes scapularis GN=IscW_ISCW024103 PE=4 SV=1 - [B7PD57_IXOSC]	1
B7PIZ1	GDI-1 GDP dissociation inhibitor, putative (Fragment) OS=Ixodes scapularis GN=IscW_ISCW017892 PE=4 SV=1 - [B7PIZ1_IXOSC]	1
B7PJ08	Aspartic protease, putative OS=Ixodes scapularis GN=IscW_ISCW003823 PE=3 SV=1 - [B7PJ08_IXOSC]	1
B7PJP9	Enolase OS=Ixodes scapularis GN=IscW_ISCW017666 PE=3 SV=1 - [B7PJP9_IXOSC]	1
B7PKK8	Caveolin, putative (Fragment) OS=Ixodes scapularis GN=IscW_ISCW006744 PE=4 SV=1 - [B7PKK8_IXOSC]	1
B7PLE9	Myosin regulatory light chain, putative OS=Ixodes scapularis GN=IscW_ISCW005413 PE=4 SV=1 - [B7PLE9_IXOSC]	1
B7PMY6	Actin depolymerizing factor, putative OS=Ixodes scapularis GN=IscW_ISCW006326 PE=4 SV=1 - [B7PMY6_IXOSC]	1
B7PPE7	Putative uncharacterized protein (Fragment) OS=Ixodes scapularis GN=IscW_ISCW005455 PE=4 SV=1 - [B7PPE7_IXOSC]	1
B7PSY7	Nitrogen regulatory protein C, putative OS=Ixodes scapularis GN=IscW_ISCW008385 PE=4 SV=1 - [B7PSY7_IXOSC]	1
B7PXU2	E1-E2 ATPase, putative (Fragment) OS=Ixodes scapularis GN=IscW_ISCW009225 PE=3 SV=1 - [B7PXU2_IXOSC]	1
B7PZD2	Phosphatidylinositol-4-phosphate 5-kinase type II, putative (Fragment) OS=Ixodes scapularis GN=IscW_ISCW009432 PE=4 SV=1 - [B7PZD2_IXOSC]	1
B7Q304	Misexpression suppressor of KSR, putative OS=Ixodes scapularis GN=IscW_ISCW010241 PE=4 SV=1 - [B7Q304_IXOSC]	1
B7Q381	Putative uncharacterized protein OS=Ixodes scapularis GN=IscW_ISCW009032 PE=4 SV=1 - [B7Q381_IXOSC]	1
B7Q3T6	THO complex subunit, putative OS=Ixodes scapularis GN=IscW_ISCW009711 PE=4 SV=1 - [B7Q3T6_IXOSC]	1	1
B7Q4Q3	ADP/ATP translocase, putative OS=Ixodes scapularis GN=IscW_ISCW021753 PE=3 SV=1 - [B7Q4Q3_IXOSC]	1
B7Q5X7	Vinculin, putative OS=Ixodes scapularis GN=IscW_ISCW021452 PE=4 SV=1 - [B7Q5X7_IXOSC]	1	4
B7QB85	Putative uncharacterized protein OS=Ixodes scapularis GN=IscW_ISCW022060 PE=4 SV=1 - [B7QB85_IXOSC]	1
B7QDV1	Histone, putative OS=Ixodes scapularis GN=IscW_ISCW012234 PE=3 SV=1 - [B7QDV1_IXOSC]	1
B7QHT2	Profilin (Fragment) OS=Ixodes scapularis GN=IscW_ISCW023148 PE=3 SV=1 - [B7QHT2_IXOSC]	1
B7QJ68	Putative uncharacterized protein (Fragment) OS=Ixodes scapularis GN=IscW_ISCW013728 PE=4 SV=1 - [B7QJ68_IXOSC]	1
B7QJZ5	Heat shock protein, putative OS=Ixodes scapularis GN=IscW_ISCW023475 PE=3 SV=1 - [B7QJZ5_IXOSC]	1
B7QKS8	Troponin, putative (Fragment) OS=Ixodes scapularis GN=IscW_ISCW023441 PE=4 SV=1 - [B7QKS8_IXOSC]	1
B7QKT0	Troponin I protein, putative OS=Ixodes scapularis GN=IscW_ISCW023443 PE=4 SV=1 - [B7QKT0_IXOSC]	1
F0J8J2	40S ribosomal protein SA (Fragment) OS=Amblyomma variegatum PE=2 SV=1 - [F0J8J2_AMBVA]	1
F0J9B2	G protein beta subunit-like protein (Fragment) OS=Amblyomma variegatum PE=2 SV=1 - [F0J9B2_AMBVA]	1
F0J9D2	Translational elongation factor-2 (Fragment) OS=Amblyomma variegatum PE=2 SV=1 - [F0J9D2_AMBVA]	1
F0J9I8	Vacuolar H+-ATPase V1 sector subunit A (Fragment) OS=Amblyomma variegatum PE=2 SV=1 - [F0J9I8_AMBVA]	1
G9M4L6	Vitellogenin-B OS=Haemaphysalis longicornis GN=HlVg-B PE=2 SV=1 - [G9M4L6_HAELO]	1	1
H9M733	NADH-ubiquinone oxidoreductase chain 6 OS=Bothriocroton concolor GN=ND6 PE=3 SV=1 - [H9M733_9ACAR]	1
L7MHF3	Putative annexin (Fragment) OS=Rhipicephalus pulchellus PE=2 SV=1 - [L7MHF3_9ACAR]	1	2
Q17174	GP80 (Fragment) OS=Rhipicephalus microplus PE=2 SV=1 - [Q17174_RHIMP]		23
L7M721	Putative lipoprotein amino terminal region OS=Rhipicephalus pulchellus PE=2 SV=1 - [L7M721_9ACAR]		16
O97162	Tropomyosin OS=Rhipicephalus microplus PE=2 SV=1 - [TPM_RHIMP]		11
L7LWI3	Putative lipoprotein amino terminal region OS=Rhipicephalus pulchellus PE=2 SV=1 - [L7LWI3_9ACAR]		10
L7M6F3	Putative beta-spectrin OS=Rhipicephalus pulchellus PE=2 SV=1 - [L7M6F3_9ACAR]		9
G3MH23	Putative uncharacterized protein (Fragment) OS=Amblyomma maculatum PE=2 SV=1 - [G3MH23_9ACAR]		5
G3MKF8	Putative uncharacterized protein OS=Amblyomma maculatum PE=2 SV=1 - [G3MKF8_9ACAR]		5
L7M6R1	Putative calcium-transporting atpase sarcoplasmic/endoplasmic reticulum type calcium pump isoform 1 OS=Rhipicephalus pulchellus PE=2 SV=1 - [L7M6R1_9ACAR]		5
L7MJR7	Putative phosphoglycerate mutase (Fragment) OS=Rhipicephalus pulchellus PE=2 SV=1 - [L7MJR7_9ACAR]		5
B5M799	Histone H2B OS=Amblyomma americanum PE=2 SV=1 - [B5M799_AMBAM]		4
G3MQ03	Putative uncharacterized protein OS=Amblyomma maculatum PE=2 SV=1 - [G3MQ03_9ACAR]		4
L7LX42	Putative actin-binding cytoskeleton protein filamin OS=Rhipicephalus pulchellus PE=2 SV=1 - [L7LX42_9ACAR]		4
L7LYB7	Putative conserved secreted protein OS=Rhipicephalus pulchellus PE=2 SV=1 - [L7LYB7_9ACAR]		4
L7M506	Putative lamin OS=Rhipicephalus pulchellus PE=2 SV=1 - [L7M506_9ACAR]		4
Q56CZ1	Yolk cathepsin (Fragment) OS=Rhipicephalus microplus GN=BYC PE=2 SV=1 - [Q56CZ1_RHIMP]		4
B7PA70	Heterotrimeric G protein alpha subunit B, putative (Fragment) OS=Ixodes scapularis GN=IscW_ISCW017464 PE=4 SV=1 - [B7PA70_IXOSC]		3
B7PAJ2	Histone H3 OS=Ixodes scapularis GN=IscW_ISCW003178 PE=3 SV=1 - [B7PAJ2_IXOSC]		3
G3MJX6	Putative uncharacterized protein OS=Amblyomma maculatum PE=2 SV=1 - [G3MJX6_9ACAR]		3
G3MN11	Histone H2A OS=Amblyomma maculatum PE=2 SV=1 - [G3MN11_9ACAR]		3
G3MNZ4	Malate dehydrogenase OS=Amblyomma maculatum PE=2 SV=1 - [G3MNZ4_9ACAR]		3
L7LXN2	Putative short stop OS=Rhipicephalus pulchellus PE=2 SV=1 - [L7LXN2_9ACAR]		3
L7M1J3	Putative tubulin alpha 1c OS=Rhipicephalus pulchellus PE=2 SV=1 - [L7M1J3_9ACAR]		3
L7M2A4	Putative alpha actinin OS=Rhipicephalus pulchellus PE=2 SV=1 - [L7M2A4_9ACAR]		3
L7M7W2	Fructose-bisphosphate aldolase OS=Rhipicephalus pulchellus PE=2 SV=1 - [L7M7W2_9ACAR]		3
L7M817	Putative peptid OS=Rhipicephalus pulchellus PE=2 SV=1 - [L7M817_9ACAR]		3
L7MEG0	Putative heat shock protein (Fragment) OS=Rhipicephalus pulchellus PE=2 SV=1 - [L7MEG0_9ACAR]		3
L7MKQ1	Putative piopio (Fragment) OS=Rhipicephalus pulchellus PE=2 SV=1 - [L7MKQ1_9ACAR]		3
M9ZBR2	Glutathione S-transferase OS=Rhipicephalus sanguineus PE=2 SV=1 - [M9ZBR2_RHISA]		3
B7PA50	Cuticular protein, putative OS=Ixodes scapularis GN=IscW_ISCW017292 PE=4 SV=1 - [B7PA50_IXOSC]		2
B7PEN4	Heat shock protein, putative OS=Ixodes scapularis GN=IscW_ISCW017754 PE=3 SV=1 - [B7PEN4_IXOSC]		2
B7PHC2	Putative uncharacterized protein OS=Ixodes scapularis GN=IscW_ISCW004821 PE=4 SV=1 - [B7PHC2_IXOSC]		2
B7PUK8	Clathrin heavy chain, putative (Fragment) OS=Ixodes scapularis GN=IscW_ISCW019441 PE=4 SV=1 - [B7PUK8_IXOSC]		2
B7Q3Y4	Histone H2B, putative (Fragment) OS=Ixodes scapularis GN=IscW_ISCW021730 PE=3 SV=1 - [B7Q3Y4_IXOSC]		2
F0J8X6	Glutathione S-transferase (Fragment) OS=Amblyomma variegatum PE=2 SV=1 - [F0J8X6_AMBVA]		2
F0J9Z3	RAS oncogene family member RAB1 OS=Amblyomma variegatum PE=2 SV=1 - [F0J9Z3_AMBVA]		2
F0JA97	Histone 1 OS=Amblyomma variegatum PE=2 SV=1 - [F0JA97_AMBVA]		2
G0WRZ9	Papilin (Fragment) OS=Rhipicephalus microplus GN=Ppn PE=4 SV=1 - [G0WRZ9_RHIMP]		2
G3MHH1	Putative uncharacterized protein (Fragment) OS=Amblyomma maculatum PE=2 SV=1 - [G3MHH1_9ACAR]		2
G3MHL7	Putative uncharacterized protein (Fragment) OS=Amblyomma maculatum PE=2 SV=1 - [G3MHL7_9ACAR]		2
G3MKE0	Glyceraldehyde-3-phosphate dehydrogenase OS=Amblyomma maculatum PE=2 SV=1 - [G3MKE0_9ACAR]		2
G3MMJ8	Putative uncharacterized protein OS=Amblyomma maculatum PE=2 SV=1 - [G3MMJ8_9ACAR]		2
G3MNX9	Putative uncharacterized protein OS=Amblyomma maculatum PE=2 SV=1 - [G3MNX9_9ACAR]		2
G3MQ54	Proteasome subunit beta type OS=Amblyomma maculatum PE=2 SV=1 - [G3MQ54_9ACAR]		2
G3MSH2	Putative uncharacterized protein OS=Amblyomma maculatum PE=2 SV=1 - [G3MSH2_9ACAR]		2
G3MTB1	Putative uncharacterized protein OS=Amblyomma maculatum PE=2 SV=1 - [G3MTB1_9ACAR]		2
L7LQP4	Putative salivary lipocalin OS=Rhipicephalus pulchellus PE=2 SV=1 - [L7LQP4_9ACAR]		2
L7M046	Putative cuticular protein OS=Rhipicephalus pulchellus PE=2 SV=1 - [L7M046_9ACAR]		2
L7M2D2	Putative rho gdp-dissociation inhibitor OS=Rhipicephalus pulchellus PE=2 SV=1 - [L7M2D2_9ACAR]		2
L7M2I7	Putative rna-binding translational regulator irp aconitase superfamily OS=Rhipicephalus pulchellus PE=2 SV=1 - [L7M2I7_9ACAR]		2
L7M5I1	Putative flare OS=Rhipicephalus pulchellus PE=2 SV=1 - [L7M5I1_9ACAR]		2
L7M706	Putative oligomycin sensitivity-conferring protein OS=Rhipicephalus pulchellus PE=2 SV=1 - [L7M706_9ACAR]		2
L7M755	Putative nadh-ubiquinone oxidoreductase ndufs1/75 kDa subunit OS=Rhipicephalus pulchellus PE=2 SV=1 - [L7M755_9ACAR]		2
L7M7Z9	Putative cytochrome c1 OS=Rhipicephalus pulchellus PE=2 SV=1 - [L7M7Z9_9ACAR]		2
L7M840	Putative multifunctional chaperone 14-3-3 family OS=Rhipicephalus pulchellus PE=2 SV=1 - [L7M840_9ACAR]		2
L7MAZ4	Putative enoyl-coa hydratase OS=Rhipicephalus pulchellus PE=2 SV=1 - [L7MAZ4_9ACAR]		2
L7MK84	Uncharacterized protein (Fragment) OS=Rhipicephalus pulchellus PE=2 SV=1 - [L7MK84_9ACAR]		2
L7MLU1	Putative neurexin iv (Fragment) OS=Rhipicephalus pulchellus PE=2 SV=1 - [L7MLU1_9ACAR]		2
Q7Z021	Serpin OS=Rhipicephalus microplus PE=2 SV=1 - [Q7Z021_RHIMP]		2
Q8WQW9	Serine proteinase inhibitor serpin-3 OS=Rhipicephalus appendiculatus PE=2 SV=1 - [Q8WQW9_RHIAP]		2
Q9GYX7	Heme-binding aspartic proteinase (Fragment) OS=Rhipicephalus microplus PE=2 SV=1 - [Q9GYX7_RHIMP]		2
B7P247	Secreted protein, putative OS=Ixodes scapularis GN=IscW_ISCW000258 PE=4 SV=1 - [B7P247_IXOSC]		1
B7P2U6	Acid methyltransferase, putative OS=Ixodes scapularis GN=IscW_ISCW000146 PE=4 SV=1 - [B7P2U6_IXOSC]		1
B7P3G6	Medium-chain acyl-CoA dehydrogenase, putative OS=Ixodes scapularis GN=IscW_ISCW001274 PE=3 SV=1 - [B7P3G6_IXOSC]		1
B7P3Z1	Acetylcholinesterase, putative OS=Ixodes scapularis GN=IscW_ISCW001748 PE=4 SV=1 - [B7P3Z1_IXOSC]		1
B7P4E1	Glutamate dehydrogenase OS=Ixodes scapularis GN=IscW_ISCW000393 PE=3 SV=1 - [B7P4E1_IXOSC]		1
B7P4P1	Patched-2 protein, putative (Fragment) OS=Ixodes scapularis GN=IscW_ISCW001054 PE=4 SV=1 - [B7P4P1_IXOSC]		1
B7P4Q3	Putative uncharacterized protein OS=Ixodes scapularis GN=IscW_ISCW001652 PE=4 SV=1 - [B7P4Q3_IXOSC]		1
B7P5Q4	Cuticle protein, putative OS=Ixodes scapularis GN=IscW_ISCW016309 PE=4 SV=1 - [B7P5Q4_IXOSC]		1
B7P5Y3	Phosphorylase OS=Ixodes scapularis GN=IscW_ISCW000885 PE=3 SV=1 - [B7P5Y3_IXOSC]		1
B7P7J1	Heterotrimeric G protein alpha subunit B, putative OS=Ixodes scapularis GN=IscW_ISCW017554 PE=4 SV=1 - [B7P7J1_IXOSC]		1
B7P7L6	Oxysterol-binding protein OS=Ixodes scapularis GN=IscW_ISCW001952 PE=3 SV=1 - [B7P7L6_IXOSC]		1
B7P7W6	Innexin OS=Ixodes scapularis GN=IscW_ISCW002900 PE=3 SV=1 - [B7P7W6_IXOSC]		1
B7P859	Putative uncharacterized protein OS=Ixodes scapularis GN=IscW_ISCW002650 PE=4 SV=1 - [B7P859_IXOSC]		1
B7P9L2	Secreted salivary gland peptide, putative OS=Ixodes scapularis GN=IscW_ISCW002930 PE=4 SV=1 - [B7P9L2_IXOSC]		1
B7PAI1	Acetylcholine regulator unc-18, putative (Fragment) OS=Ixodes scapularis GN=IscW_ISCW002599 PE=4 SV=1 - [B7PAI1_IXOSC]		1
B7PAP8	Putative uncharacterized protein OS=Ixodes scapularis GN=IscW_ISCW003264 PE=4 SV=1 - [B7PAP8_IXOSC]		1
B7PBB3	Putative uncharacterized protein OS=Ixodes scapularis GN=IscW_ISCW016802 PE=4 SV=1 - [B7PBB3_IXOSC]		1
B7PD89	Peroxisome proliferator-activated receptor binding protein, putative OS=Ixodes scapularis GN=IscW_ISCW016607 PE=4 SV=1 - [B7PD89_IXOSC]		1
B7PEU5	Calcium-dependent cysteine protease, putative OS=Ixodes scapularis GN=IscW_ISCW017819 PE=4 SV=1 - [B7PEU5_IXOSC]		1
B7PHL7	Putative uncharacterized protein OS=Ixodes scapularis GN=IscW_ISCW017994 PE=4 SV=1 - [B7PHL7_IXOSC]		1
B7PHQ7	Organic cation/carnitine transporter, putative OS=Ixodes scapularis GN=IscW_ISCW018250 PE=4 SV=1 - [B7PHQ7_IXOSC]		1
B7PHY7	Cdc42 protein, putative OS=Ixodes scapularis GN=IscW_ISCW003614 PE=3 SV=1 - [B7PHY7_IXOSC]		1
B7PKJ4	Negative elongation factor A, putative (Fragment) OS=Ixodes scapularis GN=IscW_ISCW018991 PE=4 SV=1 - [B7PKJ4_IXOSC]		1
B7PKN7	GMP synthase, putative (Fragment) OS=Ixodes scapularis GN=IscW_ISCW018543 PE=4 SV=1 - [B7PKN7_IXOSC]		1
B7PKQ0	Mitochrondrial 2-oxoglutarate/malate carrier protein, putative OS=Ixodes scapularis GN=IscW_ISCW018701 PE=3 SV=1 - [B7PKQ0_IXOSC]		1
B7PM12	Dynamin, putative OS=Ixodes scapularis GN=IscW_ISCW005274 PE=3 SV=1 - [B7PM12_IXOSC]		1
B7PM82	Putative uncharacterized protein OS=Ixodes scapularis GN=IscW_ISCW018592 PE=4 SV=1 - [B7PM82_IXOSC]		1
B7PNQ2	Serpin, putative (Fragment) OS=Ixodes scapularis GN=IscW_ISCW006062 PE=3 SV=1 - [B7PNQ2_IXOSC]		2
B7PPK3	Ionotropic glutamate receptor, putative (Fragment) OS=Ixodes scapularis GN=IscW_ISCW005598 PE=4 SV=1 - [B7PPK3_IXOSC]		1
B7PQ53	Thyroid hormone receptor-associated protein, putative OS=Ixodes scapularis GN=IscW_ISCW006114 PE=4 SV=1 - [B7PQ53_IXOSC]		1
B7PTD5	Lethal(3)malignant brain tumor, putative OS=Ixodes scapularis GN=IscW_ISCW019796 PE=4 SV=1 - [B7PTD5_IXOSC]		1
B7PUQ4	Cdp-diacylglycerol--serine O-phosphatidyltransferase, putative OS=Ixodes scapularis GN=IscW_ISCW007284 PE=4 SV=1 - [B7PUQ4_IXOSC]		1
B7PZL7	N protein, putative OS=Ixodes scapularis GN=IscW_ISCW020359 PE=4 SV=1 - [B7PZL7_IXOSC]		1
B7Q035	Cytochrome P450, putative OS=Ixodes scapularis GN=IscW_ISCW010002 PE=3 SV=1 - [B7Q035_IXOSC]		1
B7Q1W2	O-phosphoseryl-tRNA(Sec) selenium transferase, putative OS=Ixodes scapularis GN=IscW_ISCW008721 PE=4 SV=1 - [B7Q1W2_IXOSC]		1
B7Q381	Putative uncharacterized protein OS=Ixodes scapularis GN=IscW_ISCW009032 PE=4 SV=1 - [B7Q381_IXOSC]		1
B7Q405	Lipoprotein, putative OS=Ixodes scapularis GN=IscW_ISCW021707 PE=4 SV=1 - [B7Q405_IXOSC]		1
B7Q5B5	GTP-binding nuclear protein RAN1, putative OS=Ixodes scapularis GN=IscW_ISCW021828 PE=4 SV=1 - [B7Q5B5_IXOSC]		1
B7Q645	Secreted salivary gland peptide, putative (Fragment) OS=Ixodes scapularis GN=IscW_ISCW024717 PE=3 SV=1 - [B7Q645_IXOSC]		1
B7Q6I0	Chr10 synaptotagmin, putative OS=Ixodes scapularis GN=IscW_ISCW011463 PE=4 SV=1 - [B7Q6I0_IXOSC]		1
B7Q7S6	Putative uncharacterized protein OS=Ixodes scapularis GN=IscW_ISCW011704 PE=4 SV=1 - [B7Q7S6_IXOSC]		1
B7QAA7	Coatomer beta subunit, putative (Fragment) OS=Ixodes scapularis GN=IscW_ISCW012850 PE=4 SV=1 - [B7QAA7_IXOSC]		1
B7QAN8	Nucleolar RNA-associated protein, putative OS=Ixodes scapularis GN=IscW_ISCW022546 PE=4 SV=1 - [B7QAN8_IXOSC]		1
B7QCW0	Phosphoenolpyruvate carboxylase kinase, putative (Fragment) OS=Ixodes scapularis GN=IscW_ISCW022925 PE=4 SV=1 - [B7QCW0_IXOSC]		1
B7QCY4	40S ribosomal protein S4, putative (Fragment) OS=Ixodes scapularis GN=IscW_ISCW024787 PE=4 SV=1 - [B7QCY4_IXOSC]		1
B7QD37	Monocarboxylate transporter, putative OS=Ixodes scapularis GN=IscW_ISCW012791 PE=4 SV=1 - [B7QD37_IXOSC]		1
B7QDZ3	Lysosomal alpha-glucosidase, putative (Fragment) OS=Ixodes scapularis GN=IscW_ISCW022710 PE=4 SV=1 - [B7QDZ3_IXOSC]		1
B7QEQ1	Acetylcholinesterase, putative OS=Ixodes scapularis GN=IscW_ISCW022246 PE=4 SV=1 - [B7QEQ1_IXOSC]		1
B7QF40	Proteasome, subunit beta, putative OS=Ixodes scapularis GN=IscW_ISCW022656 PE=4 SV=1 - [B7QF40_IXOSC]		1
B7QFA2	Flightless-I, putative (Fragment) OS=Ixodes scapularis GN=IscW_ISCW012882 PE=4 SV=1 - [B7QFA2_IXOSC]		1
B7QGL6	Nuclear pore complex protein nup107, putative OS=Ixodes scapularis GN=IscW_ISCW023177 PE=4 SV=1 - [B7QGL6_IXOSC]		1
B7QH00	General transcription factor IIIC, polypeptide 1, alpha 220kDa, putative OS=Ixodes scapularis GN=IscW_ISCW015036 PE=4 SV=1 - [B7QH00_IXOSC]		1
B7QHY9	Vacuolar proton ATPase, putative OS=Ixodes scapularis GN=IscW_ISCW023371 PE=4 SV=1 - [B7QHY9_IXOSC]		1
B7QK63	Zinc finger, C4 type, putative OS=Ixodes scapularis GN=IscW_ISCW023325 PE=3 SV=1 - [B7QK63_IXOSC]		1
B7QLH6	Glucose-6-phosphate isomerase OS=Ixodes scapularis GN=IscW_ISCW014868 PE=3 SV=1 - [B7QLH6_IXOSC]		1
B7QLI8	Tyrosine aminotransferase, putative (Fragment) OS=Ixodes scapularis GN=IscW_ISCW013629 PE=4 SV=1 - [B7QLI8_IXOSC]		1
B7QNH3	Protein kinase, putative OS=Ixodes scapularis GN=IscW_ISCW015175 PE=4 SV=1 - [B7QNH3_IXOSC]		1
B7QNY3	Rho GTPase-activating protein, putative OS=Ixodes scapularis GN=IscW_ISCW015201 PE=4 SV=1 - [B7QNY3_IXOSC]		1
C9W1E8	Peptidyl-prolyl cis-trans isomerase OS=Rhipicephalus sanguineus PE=2 SV=1 - [C9W1E8_RHISA]		1
C9W1N0	Cytochrome c oxidase subunit Va OS=Rhipicephalus sanguineus PE=2 SV=1 - [C9W1N0_RHISA]		1
D0E0G4	Putative chitinase OS=Rhipicephalus sanguineus PE=2 SV=1 - [D0E0G4_RHISA]		1
D0UPM9	GTP-binding protein (Fragment) OS=Amblyomma sp. 'Amb2' PE=2 SV=1 - [D0UPM9_9ACAR]		1
D4P967	Enolase OS=Ornithodoros moubata PE=2 SV=1 - [D4P967_ORNMO]		1
E2J6X2	Putative RNA binding motif-containing protein (Fragment) OS=Hyalomma marginatum rufipes PE=2 SV=1 - [E2J6X2_9ACAR]		1
E7CF11	Mitochondrial volatge dependent anion-selective channel (Fragment) OS=Rhipicephalus microplus GN=VDAC PE=4 SV=1 - [E7CF11_RHIMP]		1
F0J8B2	Hypothetical conserved protein 112 (Fragment) OS=Amblyomma variegatum PE=2 SV=1 - [F0J8B2_AMBVA]		1
F0J8W1	Manganese superoxide dismutase (Fragment) OS=Amblyomma variegatum PE=2 SV=1 - [F0J8W1_AMBVA]		1
F0J9K1	Ubiquitin (Fragment) OS=Amblyomma variegatum PE=2 SV=1 - [F0J9K1_AMBVA]		1
F0J9P8	Beta-spectrin (Fragment) OS=Amblyomma variegatum PE=2 SV=1 - [F0J9P8_AMBVA]		1
F0J9X5	Malate dehydrogenase OS=Amblyomma variegatum PE=2 SV=1 - [F0J9X5_AMBVA]		1
F0JA40	Putative thyropin OS=Amblyomma variegatum PE=2 SV=1 - [F0JA40_AMBVA]		1
G3MF42	Putative uncharacterized protein OS=Amblyomma maculatum PE=2 SV=1 - [G3MF42_9ACAR]		1
G3MGB8	Putative uncharacterized protein (Fragment) OS=Amblyomma maculatum PE=2 SV=1 - [G3MGB8_9ACAR]		1
G3MH70	Putative uncharacterized protein (Fragment) OS=Amblyomma maculatum PE=2 SV=1 - [G3MH70_9ACAR]		1
G3MHF7	Putative uncharacterized protein (Fragment) OS=Amblyomma maculatum PE=2 SV=1 - [G3MHF7_9ACAR]		1
G3MIJ7	Putative uncharacterized protein (Fragment) OS=Amblyomma maculatum PE=2 SV=1 - [G3MIJ7_9ACAR]		1
G3MJS5	Putative uncharacterized protein (Fragment) OS=Amblyomma maculatum PE=2 SV=1 - [G3MJS5_9ACAR]		1
G3MKJ6	Putative uncharacterized protein OS=Amblyomma maculatum PE=2 SV=1 - [G3MKJ6_9ACAR]		1
G3MM60	Putative uncharacterized protein OS=Amblyomma maculatum PE=2 SV=1 - [G3MM60_9ACAR]		1
G3MMA6	Putative uncharacterized protein OS=Amblyomma maculatum PE=2 SV=1 - [G3MMA6_9ACAR]		1
G3MMM5	Putative uncharacterized protein OS=Amblyomma maculatum PE=2 SV=1 - [G3MMM5_9ACAR]		1
G3MND0	Aspartate aminotransferase OS=Amblyomma maculatum PE=2 SV=1 - [G3MND0_9ACAR]		1
G3MNE3	Putative uncharacterized protein OS=Amblyomma maculatum PE=2 SV=1 - [G3MNE3_9ACAR]		1
G3MNL6	Putative uncharacterized protein OS=Amblyomma maculatum PE=2 SV=1 - [G3MNL6_9ACAR]		1
G3MP43	Putative uncharacterized protein OS=Amblyomma maculatum PE=2 SV=1 - [G3MP43_9ACAR]		1
G3MP79	Putative uncharacterized protein OS=Amblyomma maculatum PE=2 SV=1 - [G3MP79_9ACAR]		1
G3MQ30	Putative uncharacterized protein OS=Amblyomma maculatum PE=2 SV=1 - [G3MQ30_9ACAR]		1
G3MQ66	Putative uncharacterized protein OS=Amblyomma maculatum PE=2 SV=1 - [G3MQ66_9ACAR]		1
G3MQX2	Putative uncharacterized protein OS=Amblyomma maculatum PE=2 SV=1 - [G3MQX2_9ACAR]		1
G3MRH4	Putative uncharacterized protein OS=Amblyomma maculatum PE=2 SV=1 - [G3MRH4_9ACAR]		1
H9M735	NADH-ubiquinone oxidoreductase chain 2 OS=Bothriocroton undatum GN=ND2 PE=3 SV=1 - [H9M735_9ACAR]		1
I3VGB9	Vitellin-degrading cysteine endopeptidase OS=Rhipicephalus microplus GN=VTDCE PE=4 SV=1 - [I3VGB9_RHIMP]		1
K7N8D7	Cuticular protein (Fragment) OS=Haemaphysalis longicornis PE=2 SV=1 - [K7N8D7_HAELO]		1
L7LQD6	Putative tick salivary metalloprotease OS=Rhipicephalus pulchellus PE=2 SV=1 - [L7LQD6_9ACAR]		1
L7LQU5	Putative glycine rich protein OS=Rhipicephalus pulchellus PE=2 SV=1 - [L7LQU5_9ACAR]		1
L7LSF1	Putative permease of the major facilitator superfamily OS=Rhipicephalus pulchellus PE=2 SV=1 - [L7LSF1_9ACAR]		1
L7LT06	Putative secreted peptide OS=Rhipicephalus pulchellus PE=2 SV=1 - [L7LT06_9ACAR]		1
L7LT48	Putative group i salivary lipocalin OS=Rhipicephalus pulchellus PE=2 SV=1 - [L7LT48_9ACAR]		1
L7LUS5	Putative dihydroorotase OS=Rhipicephalus pulchellus PE=2 SV=1 - [L7LUS5_9ACAR]		1
L7LW42	Putative isovaleryl coenzyme a dehydrogenase OS=Rhipicephalus pulchellus PE=2 SV=1 - [L7LW42_9ACAR]		1
L7LW52	Isocitrate dehydrogenase [NADP] OS=Rhipicephalus pulchellus PE=2 SV=1 - [L7LW52_9ACAR]		1
L7LWV0	Putative replication factor c activator 1 2 OS=Rhipicephalus pulchellus PE=2 SV=1 - [L7LWV0_9ACAR]		1
L7LWZ0	Putative tuftelin-interacting protein tip39 OS=Rhipicephalus pulchellus PE=2 SV=1 - [L7LWZ0_9ACAR]		1
L7LXM0	Uncharacterized protein OS=Rhipicephalus pulchellus PE=2 SV=1 - [L7LXM0_9ACAR]		1
L7LXU2	Putative microtubule associated complex OS=Rhipicephalus pulchellus PE=2 SV=1 - [L7LXU2_9ACAR]		1
L7LZD0	Putative microtubule binding protein OS=Rhipicephalus pulchellus PE=2 SV=1 - [L7LZD0_9ACAR]		1
L7LZY7	Putative 26s proteasome regulatory complex subunit OS=Rhipicephalus pulchellus PE=2 SV=1 - [L7LZY7_9ACAR]		1
L7M097	Putative formyltetrahydrofolate dehydrogenase OS=Rhipicephalus pulchellus PE=2 SV=1 - [L7M097_9ACAR]		1
L7M1I1	Integrin beta OS=Rhipicephalus pulchellus PE=2 SV=1 - [L7M1I1_9ACAR]		1
L7M206	Putative integral to membrane OS=Rhipicephalus pulchellus PE=2 SV=1 - [L7M206_9ACAR]		1
L7M2Y2	Superoxide dismutase [Cu-Zn] OS=Rhipicephalus pulchellus PE=2 SV=1 - [L7M2Y2_9ACAR]		1
L7M3S1	Uncharacterized protein OS=Rhipicephalus pulchellus PE=2 SV=1 - [L7M3S1_9ACAR]		1
L7M453	Uncharacterized protein OS=Rhipicephalus pulchellus PE=2 SV=1 - [L7M453_9ACAR]		1
L7M463	Uncharacterized protein OS=Rhipicephalus pulchellus PE=2 SV=1 - [L7M463_9ACAR]		1
L7M493	Putative complement component 1 q subcomponent binding protein/mrna splicing factor sf2 subunit p32 OS=Rhipicephalus pulchellus PE=2 SV=1 - [L7M493_9ACAR]		1
L7M4P3	Putative dorsal switch protein 1 OS=Rhipicephalus pulchellus PE=2 SV=1 - [L7M4P3_9ACAR]		1
L7M4P6	Uncharacterized protein OS=Rhipicephalus pulchellus PE=2 SV=1 - [L7M4P6_9ACAR]		1
L7M5A5	Uncharacterized protein OS=Rhipicephalus pulchellus PE=2 SV=1 - [L7M5A5_9ACAR]		1
L7M5K3	Putative succinyl-coa synthetase alpha subunit OS=Rhipicephalus pulchellus PE=2 SV=1 - [L7M5K3_9ACAR]		1
L7M5L0	Putative enoyl-coa hydratase OS=Rhipicephalus pulchellus PE=2 SV=1 - [L7M5L0_9ACAR]		1
L7M7B2	Putative metalloexopeptidase OS=Rhipicephalus pulchellus PE=2 SV=1 - [L7M7B2_9ACAR]		1
L7M7J9	Putative phosphoribosylamidoimidazole-succinocarboxamide synthase OS=Rhipicephalus pulchellus PE=2 SV=1 - [L7M7J9_9ACAR]		1
L7M7S5	Putative dihydropteridine reductase dhpr/qdpr OS=Rhipicephalus pulchellus PE=2 SV=1 - [L7M7S5_9ACAR]		1
L7M7X5	Catalase OS=Rhipicephalus pulchellus PE=2 SV=1 - [L7M7X5_9ACAR]		1
L7M7Y1	Triosephosphate isomerase OS=Rhipicephalus pulchellus PE=2 SV=1 - [L7M7Y1_9ACAR]		1
L7M8J0	Uncharacterized protein OS=Rhipicephalus pulchellus PE=2 SV=1 - [L7M8J0_9ACAR]		1
L7M907	Putative myosin class v heavy chain OS=Rhipicephalus pulchellus PE=2 SV=1 - [L7M907_9ACAR]		1
L7M990	Putative secreted peptide OS=Rhipicephalus pulchellus PE=2 SV=1 - [L7M990_9ACAR]		1
L7M992	DNA-directed RNA polymerase OS=Rhipicephalus pulchellus PE=2 SV=1 - [L7M992_9ACAR]		1
L7MAX7	Putative eukaryotic translation initiation factor 4a2 OS=Rhipicephalus pulchellus PE=2 SV=1 - [L7MAX7_9ACAR]		1
L7MBX9	Putative ml domain protein OS=Rhipicephalus pulchellus PE=2 SV=1 - [L7MBX9_9ACAR]		1
L7MCI0	DNA-directed RNA polymerase (Fragment) OS=Rhipicephalus pulchellus PE=2 SV=1 - [L7MCI0_9ACAR]		1
L7MDL8	Uncharacterized protein (Fragment) OS=Rhipicephalus pulchellus PE=2 SV=1 - [L7MDL8_9ACAR]		1
L7MEP0	Putative g-protein alpha subunit (Fragment) OS=Rhipicephalus pulchellus PE=2 SV=1 - [L7MEP0_9ACAR]		1
L7MEV5	Putative guanine nucleotide exchange factor (Fragment) OS=Rhipicephalus pulchellus PE=2 SV=1 - [L7MEV5_9ACAR]		1
L7MFW1	Putative transcriptional regulator of the pur family single-stranded-dna-binding protein (Fragment) OS=Rhipicephalus pulchellus PE=2 SV=1 - [L7MFW1_9ACAR]		1
L7MG00	Glutathione peroxidase (Fragment) OS=Rhipicephalus pulchellus PE=2 SV=1 - [L7MG00_9ACAR]		1
L7MGL0	Putative methyltransferase tarbp1 (Fragment) OS=Rhipicephalus pulchellus PE=2 SV=1 - [L7MGL0_9ACAR]		1
L7MHB4	Putative atp-citrate lyase (Fragment) OS=Rhipicephalus pulchellus PE=2 SV=1 - [L7MHB4_9ACAR]		1
L7MHX0	Uncharacterized protein (Fragment) OS=Rhipicephalus pulchellus PE=2 SV=1 - [L7MHX0_9ACAR]		1
L7MI12	Putative tritil protein (Fragment) OS=Rhipicephalus pulchellus PE=2 SV=1 - [L7MI12_9ACAR]		1
L7MI97	Putative acyltransferase required for palmitoylation of hedgehog hh family of secreted signaling (Fragment) OS=Rhipicephalus pulchellus PE=2 SV=1 - [L7MI97_9ACAR]		1
L7MIE2	Putative nidogen (Fragment) OS=Rhipicephalus pulchellus PE=2 SV=1 - [L7MIE2_9ACAR]		1
L7MIL3	Putative aldehyde dehydrogenase (Fragment) OS=Rhipicephalus pulchellus PE=2 SV=1 - [L7MIL3_9ACAR]		1
L7MJK7	Putative polyc-binding hnrnp-k protein hrb57a/hnrnp (Fragment) OS=Rhipicephalus pulchellus PE=2 SV=1 - [L7MJK7_9ACAR]		1
L7MJY0	Putative talin (Fragment) OS=Rhipicephalus pulchellus PE=2 SV=1 - [L7MJY0_9ACAR]		1
L7MMY3	Putative tick thioester protein (Fragment) OS=Rhipicephalus pulchellus PE=2 SV=1 - [L7MMY3_9ACAR]		1
M4GXH9	Ribosomal protein S18 (Fragment) OS=Antricola delacruzi PE=2 SV=1 - [M4GXH9_ANTDE]		1
P83609	Kunitz-type serine protease inhibitor A (Fragments) OS=Rhipicephalus microplus PE=1 SV=2 - [BMTIA_RHIMP]		2
P84251	Cuticle protein 10.9 OS=Ixodes ricinus PE=1 SV=1 - [CU109_IXORI]		1
Q4PMT9	Putative salivary protein (Fragment) OS=Ixodes scapularis PE=2 SV=1 - [Q4PMT9_IXOSC]		1
Q596K1	Integrin alpha 2 (Fragment) OS=Ornithodoros moubata PE=2 SV=1 - [Q596K1_ORNMO]		1
Q9GQW9	26S protease regulatory subunit (Fragment) OS=Amblyomma americanum PE=2 SV=1 - [Q9GQW9_AMBAM]		1
B7Q417	N-acetyllactosaminide beta-1,3-N-acetylglucosaminyltransferase, putative (Ixodes scapularis)	2
B7P8J2	Putative uncharacterized protein (Ixodes scapularis)	1
L7MET8	Putative thyroid hormone receptor-associated protein complex subunit (Rhipicephalus pulchellus)	4
	Proteins in red were identified after de novo sequencing analysis.

## Sheet: PIT
Table S2. Tick proteins identified in transcriptomics analysis of D. reticulatus unfed larvae.
Transcript	Description	Peptides per protein
Locus_1026_Transcript_1/5_Confidence_0.692_Length_2849	tr|L7LRQ2|L7LRQ2_9ACAR Putative 5'-3' exonuclease xrn1/kem1/sep1 involved in dna strand exchange and mrna turnover (Fragment) OS=Rhipicephalus pulchellus PE=2 SV=1	1
Locus_1094_Transcript_1/1_Confidence_1.000_Length_707	tr|L7LY00|L7LY00_9ACAR Putative dnaj log subfamily protein c member 7 OS=Rhipicephalus pulchellus PE=2 SV=1	1
Locus_10951_Transcript_4/5_Confidence_0.615_Length_1630	tr|B7QI01|B7QI01_IXOSC Hsp90 protein, putative OS=Ixodes scapularis GN=IscW_ISCW014265 PE=3 SV=1	2
Locus_11137_Transcript_2/3_Confidence_0.571_Length_1202	tr|G3MMN3|G3MMN3_9ACAR Putative uncharacterized protein OS=Amblyomma maculatum PE=2 SV=1	1
Locus_119_Transcript_1/2_Confidence_0.875_Length_1140	tr|A1KXC3|A1KXC3_DERFA Arginine kinase OS=Dermatophagoides farinae PE=2 SV=1	5
Locus_1190_Transcript_1/1_Confidence_1.000_Length_700	sp|Q86FP7|RS23_DERVA 40S ribosomal protein S23 OS=Dermacentor variabilis GN=RpS23 PE=2 SV=1	1
Locus_1328_Transcript_1/2_Confidence_0.750_Length_1661	tr|B7PAR6|B7PAR6_IXOSC Heat shock protein, putative OS=Ixodes scapularis GN=IscW_ISCW017456 PE=3 SV=1	3
Locus_134_Transcript_4/4_Confidence_0.667_Length_4290	tr|L7M2H8|L7M2H8_9ACAR Putative calcium-transporting atpase sarcoplasmic/endoplasmic reticulum type calcium pump isoform 1 OS=Rhipicephalus pulchellus PE=2 SV=1	1
Locus_1393_Transcript_1/1_Confidence_1.000_Length_574	tr|G3MRK2|G3MRK2_9ACAR V-type proton ATPase subunit F OS=Amblyomma maculatum PE=3 SV=1	1
Locus_1409_Transcript_3/12_Confidence_0.568_Length_4815	tr|L7LZZ0|L7LZZ0_9ACAR Putative adenylosuccinate synthase OS=Rhipicephalus pulchellus PE=2 SV=1	1
Locus_1415_Transcript_3/3_Confidence_0.750_Length_888	tr|L7LVA5|L7LVA5_9ACAR Uncharacterized protein OS=Rhipicephalus pulchellus PE=2 SV=1	3
Locus_1432_Transcript_1/2_Confidence_0.750_Length_2894	sp|P26308|GBB1_DROME Guanine nucleotide-binding protein subunit beta-1 OS=Drosophila melanogaster GN=Gbeta13F PE=1 SV=1	1
Locus_1477_Transcript_1/1_Confidence_1.000_Length_961	tr|B7Q5H9|B7Q5H9_IXOSC Fructose-bisphosphate aldolase OS=Ixodes scapularis GN=IscW_ISCW011371 PE=3 SV=1	6
Locus_1479_Transcript_1/2_Confidence_0.750_Length_1555	sp|Q9BVA1|TBB2B_HUMAN Tubulin beta-2B chain OS=Homo sapiens GN=TUBB2B PE=1 SV=1	1
Locus_1580_Transcript_1/9_Confidence_0.652_Length_10152	tr|L7MKU6|L7MKU6_9ACAR Uncharacterized protein (Fragment) OS=Rhipicephalus pulchellus PE=2 SV=1	8
Locus_1609_Transcript_1/1_Confidence_1.000_Length_746	tr|Q4PM27|Q4PM27_IXOSC Ribosomal protein L11 OS=Ixodes scapularis GN=IscW_ISCW000476 PE=2 SV=1	3
Locus_16160_Transcript_1/1_Confidence_1.000_Length_402	tr|B7Q406|B7Q406_IXOSC Hemelipoglycoprotein, putative OS=Ixodes scapularis GN=IscW_ISCW021709 PE=4 SV=1	3
Locus_1637_Transcript_1/5_Confidence_0.667_Length_1421	tr|L7M7B2|L7M7B2_9ACAR Putative metalloexopeptidase OS=Rhipicephalus pulchellus PE=2 SV=1	1
Locus_1641_Transcript_1/1_Confidence_1.000_Length_597	sp|Q13748|TBA3C_HUMAN Tubulin alpha-3C/D chain OS=Homo sapiens GN=TUBA3C PE=1 SV=3	6
Locus_16427_Transcript_1/1_Confidence_1.000_Length_1067	sp|Q86RN8|MYSP_BOOMI Paramyosin OS=Boophilus microplus GN=PRM PE=1 SV=1	7
Locus_1651_Transcript_1/1_Confidence_1.000_Length_774	sp|Q8MUF6|MYSP_BLOTA Paramyosin OS=Blomia tropicalis PE=1 SV=1	4
Locus_1670_Transcript_1/3_Confidence_0.714_Length_2374	tr|L7MCX0|L7MCX0_9ACAR Uncharacterized protein (Fragment) OS=Rhipicephalus pulchellus PE=2 SV=1	1
Locus_177_Transcript_1/2_Confidence_0.750_Length_1294	tr|L7LW52|L7LW52_9ACAR Putative nadp-dependent isocitrate dehydrogenase OS=Rhipicephalus pulchellus PE=2 SV=1	1
Locus_1778_Transcript_6/6_Confidence_0.615_Length_6441	tr|L7LWE6|L7LWE6_9ACAR Putative u1 small nuclear ribonucleoprotein rrm superfamily OS=Rhipicephalus pulchellus PE=2 SV=1	1
Locus_18_Transcript_12/20_Confidence_0.458_Length_6016	tr|G3MQT2|G3MQT2_9ACAR Putative uncharacterized protein OS=Amblyomma maculatum PE=2 SV=1	1
Locus_183_Transcript_1/1_Confidence_1.000_Length_1242	tr|B7PVI7|B7PVI7_IXOSC RNA-binding protein musashi, putative OS=Ixodes scapularis GN=IscW_ISCW007146 PE=4 SV=1	2
Locus_1838_Transcript_2/3_Confidence_0.667_Length_4442	tr|L7MJM9|L7MJM9_9ACAR Uncharacterized protein (Fragment) OS=Rhipicephalus pulchellus PE=2 SV=1	4
Locus_1869_Transcript_1/2_Confidence_0.750_Length_1103	tr|E7D1B2|E7D1B2_LATHE Putative 14-3-3 protein isoform 2 (Fragment) OS=Latrodectus hesperus PE=2 SV=1	3
Locus_199_Transcript_1/1_Confidence_1.000_Length_891	sp|O99821|ATP6_RHISA ATP synthase subunit a OS=Rhipicephalus sanguineus GN=ATP6 PE=3 SV=1	1
Locus_2046_Transcript_1/1_Confidence_1.000_Length_1098	tr|B7PFS8|B7PFS8_IXOSC 60S ribosomal protein L5, putative OS=Ixodes scapularis GN=IscW_ISCW017610 PE=3 SV=1	1
Locus_2130_Transcript_1/2_Confidence_0.750_Length_1209	sp|Q9BVA1|TBB2B_HUMAN Tubulin beta-2B chain OS=Homo sapiens GN=TUBB2B PE=1 SV=1	7
Locus_225_Transcript_1/4_Confidence_0.700_Length_2721	tr|D0UNG5|D0UNG5_APHCH Translational elongation factor-2 (Fragment) OS=Aphonopelma chalcodes PE=2 SV=1	8
Locus_2323_Transcript_1/1_Confidence_1.000_Length_686	tr|G3MI31|G3MI31_9ACAR Putative uncharacterized protein (Fragment) OS=Amblyomma maculatum PE=2 SV=1	1
Locus_2330_Transcript_1/5_Confidence_0.692_Length_2219	tr|G3MQD4|G3MQD4_9ACAR Glutamine synthetase OS=Amblyomma maculatum PE=2 SV=1	6
Locus_2362_Transcript_1/1_Confidence_1.000_Length_633	tr|G3MIA5|G3MIA5_9ACAR Putative uncharacterized protein (Fragment) OS=Amblyomma maculatum PE=2 SV=1	3
Locus_2475_Transcript_1/2_Confidence_0.750_Length_2356	tr|L7MEX1|L7MEX1_9ACAR Putative o-linked n-acetylglucosamine transferase ogt (Fragment) OS=Rhipicephalus pulchellus PE=2 SV=1	1
Locus_2506_Transcript_1/1_Confidence_1.000_Length_1094	sp|Q86RN8|MYSP_BOOMI Paramyosin OS=Boophilus microplus GN=PRM PE=1 SV=1	5
Locus_25060_Transcript_1/1_Confidence_1.000_Length_801	tr|L7LVL9|L7LVL9_9ACAR Putative excitatory amino acid transporter OS=Rhipicephalus pulchellus PE=2 SV=1	1
Locus_25173_Transcript_1/1_Confidence_1.000_Length_285	tr|L7LZ93|L7LZ93_9ACAR Putative beta-14-mannosyl-glycoprotein 4-beta-n-acetylglucosaminyltransferase OS=Rhipicephalus pulchellus PE=2 SV=1	1
Locus_2535_Transcript_1/1_Confidence_1.000_Length_1275	tr|L7M455|L7M455_9ACAR Uncharacterized protein OS=Rhipicephalus pulchellus PE=2 SV=1	1
Locus_2644_Transcript_1/2_Confidence_0.833_Length_1287	tr|A7XZH8|A7XZH8_9ACAR Arginine kinase OS=Aleuroglyphus ovatus PE=2 SV=1	4
Locus_2695_Transcript_1/1_Confidence_1.000_Length_1795	tr|B7QCK2|B7QCK2_IXOSC ATP synthase subunit alpha OS=Ixodes scapularis GN=IscW_ISCW011988 PE=3 SV=1	6
Locus_2763_Transcript_3/3_Confidence_0.714_Length_1471	tr|L7MI50|L7MI50_9ACAR Putative glycine rich protein (Fragment) OS=Rhipicephalus pulchellus PE=2 SV=1	3
Locus_2821_Transcript_1/1_Confidence_1.000_Length_1192	tr|B7PDH9|B7PDH9_IXOSC LIM domain-containing protein, putative OS=Ixodes scapularis GN=IscW_ISCW016762 PE=4 SV=1	1
Locus_29509_Transcript_1/1_Confidence_1.000_Length_308	tr|L7MD31|L7MD31_9ACAR Uncharacterized protein (Fragment) OS=Rhipicephalus pulchellus PE=2 SV=1	1
Locus_3005_Transcript_2/3_Confidence_0.625_Length_953	tr|B7QP04|B7QP04_IXOSC Alpha tubulin, putative OS=Ixodes scapularis GN=IscW_ISCW015258 PE=4 SV=1	8
Locus_3046_Transcript_1/2_Confidence_0.750_Length_1647	tr|F1L3U5|F1L3U5_ASCSU Actin-2 OS=Ascaris suum PE=2 SV=1	34
Locus_3081_Transcript_1/4_Confidence_0.400_Length_2178	tr|G3MFV2|G3MFV2_9ACAR Putative uncharacterized protein (Fragment) OS=Amblyomma maculatum PE=2 SV=1	1
Locus_3246_Transcript_1/1_Confidence_1.000_Length_1425	tr|B7Q6X0|B7Q6X0_IXOSC ABC transporter, putative OS=Ixodes scapularis GN=IscW_ISCW010641 PE=3 SV=1	4
Locus_3259_Transcript_1/2_Confidence_0.667_Length_912	tr|E9DYE5|E9DYE5_METAQ Ubiquitin OS=Metarhizium acridum (strain CQMa 102) GN=MAC_02642 PE=4 SV=1	1
Locus_328_Transcript_1/5_Confidence_0.667_Length_1763	tr|B7PCB5|B7PCB5_IXOSC Cuticular protein, putative OS=Ixodes scapularis GN=IscW_ISCW003242 PE=4 SV=1	1
Locus_3301_Transcript_1/1_Confidence_1.000_Length_2798	tr|L7MBD6|L7MBD6_9ACAR Putative tick transposon (Fragment) OS=Rhipicephalus pulchellus PE=2 SV=1	1
Locus_3442_Transcript_1/1_Confidence_1.000_Length_1764	tr|B7PUK8|B7PUK8_IXOSC Clathrin heavy chain, putative (Fragment) OS=Ixodes scapularis GN=IscW_ISCW019441 PE=4 SV=1	1
Locus_3565_Transcript_1/1_Confidence_1.000_Length_930	tr|L7M419|L7M419_9ACAR Uncharacterized protein OS=Rhipicephalus pulchellus PE=2 SV=1	1
Locus_357_Transcript_1/3_Confidence_0.714_Length_1928	tr|G3MT41|G3MT41_9ACAR ATP synthase subunit alpha OS=Amblyomma maculatum PE=2 SV=1	1
Locus_3678_Transcript_2/4_Confidence_0.700_Length_4759	tr|Q86G65|Q86G65_DERVA Surfeit 4 protein OS=Dermacentor variabilis PE=2 SV=1	2
Locus_3687_Transcript_1/1_Confidence_1.000_Length_670	tr|L7M2M5|L7M2M5_9ACAR Putative wd40 domain protein OS=Rhipicephalus pulchellus PE=2 SV=1	1
Locus_3836_Transcript_1/1_Confidence_1.000_Length_240	tr|L7MBP6|L7MBP6_9ACAR Putative pterin carbinolamine dehydratase pcbd/dimerization cofactor of hnf1 (Fragment) OS=Rhipicephalus pulchellus PE=2 SV=1	1
Locus_3861_Transcript_1/1_Confidence_1.000_Length_847	tr|F0J8I9|F0J8I9_AMBVA Elongation factor 1-alpha (Fragment) OS=Amblyomma variegatum PE=2 SV=1	2
Locus_396_Transcript_1/2_Confidence_0.750_Length_1493	tr|B7Q349|B7Q349_IXOSC Elongation factor 1-alpha OS=Ixodes scapularis GN=IscW_ISCW020299 PE=3 SV=1	5
Locus_3983_Transcript_1/1_Confidence_1.000_Length_1834	tr|L7M8B3|L7M8B3_9ACAR Putative phenylalanyl-trna synthetase beta subunit OS=Rhipicephalus pulchellus PE=2 SV=1	1
Locus_4020_Transcript_1/1_Confidence_1.000_Length_1290	tr|G3MT41|G3MT41_9ACAR ATP synthase subunit alpha OS=Amblyomma maculatum PE=2 SV=1	2
Locus_418_Transcript_2/4_Confidence_0.700_Length_3950	tr|L7LSQ2|L7LSQ2_9ACAR Putative cyclin-dependent kinase 16 OS=Rhipicephalus pulchellus PE=2 SV=1	4
Locus_424_Transcript_1/1_Confidence_1.000_Length_1072	tr|Q4PM32|Q4PM32_IXOSC Guanine nucleotide-binding protein OS=Ixodes scapularis PE=2 SV=1	1
Locus_425_Transcript_2/4_Confidence_0.571_Length_1371	tr|L7MDQ8|L7MDQ8_9ACAR Putative f0f1-type atp synthase beta subunit (Fragment) OS=Rhipicephalus pulchellus PE=2 SV=1	4
Locus_427_Transcript_1/1_Confidence_1.000_Length_2368	tr|E4W3Z2|E4W3Z2_HAELO Heat shock 70 kDa protein 5 OS=Haemaphysalis longicornis PE=2 SV=1	4
Locus_4273_Transcript_1/3_Confidence_0.714_Length_1232	tr|Q5JP53|Q5JP53_HUMAN Tubulin beta chain OS=Homo sapiens GN=TUBB PE=3 SV=1	7
Locus_429_Transcript_3/4_Confidence_0.556_Length_2879	tr|L7MEX3|L7MEX3_9ACAR Putative gmp synthase (Fragment) OS=Rhipicephalus pulchellus PE=2 SV=1	1
Locus_441_Transcript_2/3_Confidence_0.600_Length_1002	tr|B7Q266|B7Q266_IXOSC Prohormone convertase, putative (Fragment) OS=Ixodes scapularis GN=IscW_ISCW020499 PE=4 SV=1	3
Locus_4502_Transcript_1/1_Confidence_1.000_Length_1158	tr|B4JGD4|B4JGD4_DROGR GH18857 OS=Drosophila grimshawi GN=GH18857 PE=3 SV=1	1
Locus_4518_Transcript_1/1_Confidence_1.000_Length_579	tr|L7M669|L7M669_9ACAR Putative amb caj-54 histone 2a amblyomma cajennense OS=Rhipicephalus pulchellus PE=2 SV=1	3
Locus_4707_Transcript_1/1_Confidence_1.000_Length_418	tr|C9W1K6|C9W1K6_RHISA RNA polymerase II transcription elongation factor OS=Rhipicephalus sanguineus PE=4 SV=1	1
Locus_4738_Transcript_1/1_Confidence_1.000_Length_353	tr|B4YTU0|B4YTU0_9ACAR Heat shock protein 70-3 OS=Tetranychus cinnabarinus PE=2 SV=1	1
Locus_4800_Transcript_1/1_Confidence_1.000_Length_1513	tr|L7M8M9|L7M8M9_9ACAR Putative glutamate/leucine/phenylalanine/valine dehydrogenase OS=Rhipicephalus pulchellus PE=2 SV=1	1
Locus_4889_Transcript_1/1_Confidence_1.000_Length_889	tr|B7QC85|B7QC85_IXOSC Tumor rejection antigen (Gp96), putative (Fragment) OS=Ixodes scapularis GN=IscW_ISCW022766 PE=3 SV=1	1
Locus_493_Transcript_15/18_Confidence_0.660_Length_11195	tr|L7M1D6|L7M1D6_9ACAR Putative cyclic-amp response element binding protein a OS=Rhipicephalus pulchellus PE=2 SV=1	3
Locus_511_Transcript_10/10_Confidence_0.594_Length_17038	tr|B7PIP9|B7PIP9_IXOSC Ankyrin 2,3/unc44, putative OS=Ixodes scapularis GN=IscW_ISCW018406 PE=4 SV=1	10
Locus_5111_Transcript_1/1_Confidence_1.000_Length_535	tr|B7PGH4|B7PGH4_IXOSC Secreted protein, putative OS=Ixodes scapularis GN=IscW_ISCW005152 PE=4 SV=1	2
Locus_522_Transcript_1/1_Confidence_1.000_Length_1242	tr|B7PCD2|B7PCD2_IXOSC Isocitrate dehydrogenase [NADP] OS=Ixodes scapularis GN=IscW_ISCW001977 PE=3 SV=1	1
Locus_5454_Transcript_1/1_Confidence_1.000_Length_349	tr|L7LZY9|L7LZY9_9ACAR Putative splicing factor 1 OS=Rhipicephalus pulchellus PE=2 SV=1	2
Locus_560_Transcript_1/3_Confidence_0.714_Length_1527	tr|L7MIJ5|L7MIJ5_9ACAR Putative ubiquitin activating enzyme uba1 (Fragment) OS=Rhipicephalus pulchellus PE=2 SV=1	1
Locus_5715_Transcript_1/1_Confidence_1.000_Length_270	tr|F0J9I8|F0J9I8_AMBVA Vacuolar H+-ATPase V1 sector subunit A (Fragment) OS=Amblyomma variegatum PE=2 SV=1	1
Locus_5721_Transcript_1/1_Confidence_1.000_Length_922	tr|B7Q304|B7Q304_IXOSC Misexpression suppressor of KSR, putative OS=Ixodes scapularis GN=IscW_ISCW010241 PE=4 SV=1	1
Locus_609_Transcript_2/3_Confidence_0.714_Length_1259	tr|B7QIP4|B7QIP4_IXOSC 4SNc-Tudor domain protein, putative OS=Ixodes scapularis GN=IscW_ISCW014289 PE=4 SV=1	1
Locus_611_Transcript_2/4_Confidence_0.700_Length_1972	tr|B7QC09|B7QC09_IXOSC Putative uncharacterized protein OS=Ixodes scapularis GN=IscW_ISCW012519 PE=4 SV=1	1
Locus_6158_Transcript_1/1_Confidence_1.000_Length_604	tr|G3MMX0|G3MMX0_9ACAR Histone H4 OS=Amblyomma maculatum PE=2 SV=1	5
Locus_6190_Transcript_1/1_Confidence_1.000_Length_875	tr|L7MAF8|L7MAF8_9ACAR Uncharacterized protein OS=Rhipicephalus pulchellus PE=2 SV=1	1
Locus_6526_Transcript_1/1_Confidence_1.000_Length_2548	tr|G3MQD4|G3MQD4_9ACAR Glutamine synthetase OS=Amblyomma maculatum PE=2 SV=1	5
Locus_677_Transcript_1/3_Confidence_0.571_Length_1188	tr|L7LRY5|L7LRY5_9ACAR Putative enoyl-coa isomerase OS=Rhipicephalus pulchellus PE=2 SV=1	2
Locus_685_Transcript_2/4_Confidence_0.700_Length_4382	tr|B7P9E4|B7P9E4_IXOSC Na+/K+ ATPase, alpha subunit, putative (Fragment) OS=Ixodes scapularis GN=IscW_ISCW002538 PE=3 SV=1	7
Locus_701_Transcript_1/3_Confidence_0.571_Length_883	tr|G3MGU6|G3MGU6_9ACAR Putative uncharacterized protein (Fragment) OS=Amblyomma maculatum PE=2 SV=1	3
Locus_713_Transcript_1/8_Confidence_0.667_Length_4892	tr|B7PWY9|B7PWY9_IXOSC Putative uncharacterized protein OS=Ixodes scapularis GN=IscW_ISCW019608 PE=4 SV=1	1
Locus_7210_Transcript_1/1_Confidence_1.000_Length_3449	tr|B7P1Q2|B7P1Q2_IXOSC Myosin heavy chain, skeletal muscle or cardiac muscle, putative OS=Ixodes scapularis GN=IscW_ISCW001340 PE=4 SV=1	14
Locus_7249_Transcript_1/1_Confidence_1.000_Length_2909	tr|L7LXL1|L7LXL1_9ACAR Putative translational activator gcn1 translational activator gcn1 OS=Rhipicephalus pulchellus PE=2 SV=1	1
Locus_743_Transcript_6/9_Confidence_0.429_Length_2437	tr|L7MEX3|L7MEX3_9ACAR Putative gmp synthase (Fragment) OS=Rhipicephalus pulchellus PE=2 SV=1	5
Locus_753_Transcript_4/4_Confidence_0.600_Length_6386	tr|L7MI00|L7MI00_9ACAR Putative thyroid hormone receptor-associated protein complex subunit (Fragment) OS=Rhipicephalus pulchellus PE=2 SV=1	1
Locus_767_Transcript_18/20_Confidence_0.657_Length_13674	tr|L7MDS1|L7MDS1_9ACAR Putative tick transposon (Fragment) OS=Rhipicephalus pulchellus PE=2 SV=1	23
Locus_7714_Transcript_1/1_Confidence_1.000_Length_514	tr|L7MJF6|L7MJF6_9ACAR Putative molecular chaperone of the grpe family (Fragment) OS=Rhipicephalus pulchellus PE=2 SV=1	1
Locus_807_Transcript_1/5_Confidence_0.692_Length_2405	tr|B7PJK2|B7PJK2_IXOSC Tho2 protein, putative OS=Ixodes scapularis GN=IscW_ISCW018150 PE=4 SV=1	1
Locus_9132_Transcript_1/1_Confidence_1.000_Length_1196	tr|L7M3J8|L7M3J8_9ACAR Putative elongation factor 2 OS=Rhipicephalus pulchellus PE=2 SV=1	1
Locus_939_Transcript_2/2_Confidence_0.500_Length_605	tr|E2J6W6|E2J6W6_9ACAR 40S ribosomal protein SA (P40)/laminin receptor 1 (Fragment) OS=Hyalomma marginatum rufipes PE=2 SV=1	1
Locus_9426_Transcript_1/1_Confidence_1.000_Length_1643	tr|L7MAF8|L7MAF8_9ACAR Uncharacterized protein OS=Rhipicephalus pulchellus PE=2 SV=1	1
Locus_948_Transcript_1/1_Confidence_1.000_Length_1393	tr|B5TMF7|B5TMF7_DERVA Glyceraldehyde-3-phosphate dehydrogenase OS=Dermacentor variabilis GN=GAPDH PE=2 SV=1	2
Locus_9480_Transcript_1/1_Confidence_1.000_Length_263	tr|L7MC43|L7MC43_9ACAR Putative wd40 repeat nucleolar protein (Fragment) OS=Rhipicephalus pulchellus PE=2 SV=1	1
	Proteins in red were identified after de novo sequencing analysis.
