# Supplementary material for: A Systems Biology Approach to the Characterization of Stress Response in Dermacentor reticulatus Tick Unfed Larvae
Source: PLoS One. 2014 Feb 21;9(2):e89564. doi: 10.1371/journal.pone.0089564 (PMC3931811; doi:10.1371/journal.pone.0089564)
Supplement: Table S3 — Rickettsia sp. transcripts and proteins identified in D. reticulatus unfed larvae. (XLSX) [file pone.0089564.s003.xlsx]

## Sheet: Rickettsia spp.
Table S3. Rickettsia spp. transcripts and proteins identified in D. reticulatus unfed larvae.
Uniprot ID	Description	Couns/peptides per protein	Rickettsia sp.
Transcriptomics analysis
C3PPA8	sp|C3PPA8|RS10_RICAE 30S ribosomal protein S10 OS=Rickettsia africae (strain ESF-5) GN=rpsJ PE=3 SV=1	614	Rickettsia africae
O52271	sp|O52271|RPOB_RICPR DNA-directed RNA polymerase subunit beta OS=Rickettsia prowazekii (strain Madrid E) GN=rpoB PE=3 SV=1	535.236	Rickettsia prowazekii
Q9ZEE0	sp|Q9ZEE0|THIO_RICPR Thioredoxin OS=Rickettsia prowazekii (strain Madrid E) GN=trxA PE=3 SV=2	490	Rickettsia prowazekii
Q9ZD62	sp|Q9ZD62|Y484_RICPR Uncharacterized protein RP484 OS=Rickettsia prowazekii (strain Madrid E) GN=RP484 PE=3 SV=1	213	Rickettsia prowazekii
C4K2E0	sp|C4K2E0|PYRG_RICPU CTP synthase OS=Rickettsia peacockii (strain Rustic) GN=pyrG PE=3 SV=1	179	Rickettsia peacockii
A8F2E9	sp|A8F2E9|EFTU_RICM5 Elongation factor Tu OS=Rickettsia massiliae (strain Mtu5) GN=tuf PE=3 SV=2	159	Rickettsia massiliae
A8F331	sp|A8F331|DCUP_RICM5 Uroporphyrinogen decarboxylase OS=Rickettsia massiliae (strain Mtu5) GN=hemE PE=3 SV=2	153	Rickettsia massiliae
A8EZK4	sp|A8EZK4|RL5_RICCK 50S ribosomal protein L5 OS=Rickettsia canadensis (strain McKiel) GN=rplE PE=3 SV=1	69	Rickettsia canadensis
B0BVB8	sp|B0BVB8|ATPA_RICRO ATP synthase subunit alpha OS=Rickettsia rickettsii (strain Iowa) GN=atpA PE=3 SV=2	59.9099	Rickettsia rickettsii
A8F0H8	tr|A8F0H8|A8F0H8_RICM5 Transcriptional activator protein CzcR OS=Rickettsia massiliae (strain Mtu5) GN=czcR PE=4 SV=1	44.7673	Rickettsia massiliae
Q1RHB9	sp|Q1RHB9|DHSA_RICBR Succinate dehydrogenase flavoprotein subunit OS=Rickettsia bellii (strain RML369-C) GN=sdhA PE=3 SV=1	30	Rickettsia bellii
O54069	sp|O54069|COX1_RICPR Probable cytochrome c oxidase subunit 1 OS=Rickettsia prowazekii (strain Madrid E) GN=ctaD PE=3 SV=1	29	Rickettsia prowazekii
A8F323	sp|A8F323|SYA_RICM5 Alanine--tRNA ligase OS=Rickettsia massiliae (strain Mtu5) GN=alaS PE=3 SV=2	28	Rickettsia massiliae
A8GSH5	sp|A8GSH5|CLPP_RICRS ATP-dependent Clp protease proteolytic subunit OS=Rickettsia rickettsii (strain Sheila Smith) GN=clpP PE=3 SV=1	27.2432	Rickettsia rickettsii
A8EYF4	sp|A8EYF4|IF2_RICCK Translation initiation factor IF-2 OS=Rickettsia canadensis (strain McKiel) GN=infB PE=3 SV=1	25	Rickettsia canadensis
Q1RHH0	sp|Q1RHH0|DNAK_RICBR Chaperone protein DnaK OS=Rickettsia bellii (strain RML369-C) GN=dnaK PE=3 SV=1	20.4202	Rickettsia bellii
Proteomics analysis
A8GMG1	Ankyrin repeat OS=Rickettsia akari (strain Hartford) GN=A1C_01340 PE=4 SV=1 - [A8GMG1_RICAH]	1	Rickettsia akari
C4YZI7	Conjugal DNA transfer protein TraU OS=Rickettsia endosymbiont of Ixodes scapularis GN=REIS_0886 PE=4 SV=1 - [C4YZI7_9RICK]	1	Rickettsia endosymbiont
H8KKE3	Putative uncharacterized protein OS=Rickettsia rhipicephali (strain 3-7-female6-CWPP) GN=MCC_05200 PE=4 SV=1 - [H8KKE3_RICR3]	1	Rickettsia rhipicephali
H8NK90	2-octaprenyl-6-methoxyphenyl hydroxylase OS=Rickettsia typhi str. B9991CWPP GN=RTB9991CWPP_02645 PE=4 SV=1 - [H8NK90_RICTP]	1	Rickettsia typhi
A5CCP0	A5CCP0_ORITB DNA repair protein radA OS=Orientia tsutsugamushi (strain Boryong) GN=radA PE=3 SV=1	1	Orientia tsutsugamushi
A8EXH5	A8EXH5_RICCK Putative uncharacterized protein OS=Rickettsia canadensis (strain McKiel) GN=A1E_00550 PE=4 SV=1	1	Rickettsia canadensis
A8F0B7	A8F0B7_RICM5 Cell surface antigen Sca1 OS=Rickettsia massiliae (strain Mtu5) GN=sca1 PE=4 SV=1	5	Rickettsia massiliae
G4KN43	G4KN43_RICJY Putative uncharacterized protein OS=Rickettsia japonica (strain ATCC VR-1363 / YH) GN=RJP_0487 PE=4 SV=1	1	Rickettsia japonica
H8K9G9	H8K9G9_RICAC DNA translocase FtsK OS=Rickettsia australis (strain Cutlack) GN=MC5_01410 PE=4 SV=1	1	Rickettsia australis
H8KDX5	H8KDX5_RICPT Preprotein translocase SecA subunit-like protein OS=Rickettsia parkeri (strain Portsmouth) GN=MC1_04010 PE=4 SV=1	6	Rickettsia parkeri
H8NJV0	H8NJV0_RICTP Putative uncharacterized protein OS=Rickettsia typhi str. B9991CWPP GN=RTB9991CWPP_01160 PE=4 SV=1	2	Rickettsia typhi
M4IRB1	M4IRB1_9RICK Cell surface antigen (Fragment) OS=Rickettsia sp. T170-B GN=sca4 PE=4 SV=1	1	Rickettsia sp.
M9TB87	M9TB87_RICPO Single-stranded DNA-binding protein OS=Rickettsia prowazekii str. Breinl GN=H375_6840 PE=4 SV=1	3	Rickettsia prowazekii
Q7PA17	Q7PA17_RICSI Cell division protein ftsK homolog OS=Rickettsia sibirica 246 GN=rsib_orf.819 PE=4 SV=1	3	Rickettsia sibirica
	Proteins in red were identified after de novo sequencing analysis.
